# Supplementary material for: Solution-Processed SnO2 Quantum Dots for the Electron Transport Layer of Flexible and Printed Perovskite Solar Cells
Source: Nanomaterials (Basel). 2022 Jul 29;12(15):2615. doi: 10.3390/nano12152615 (PMC9370154; doi:10.3390/nano12152615)
Supplement: Supplementary file 1 [file nanomaterials-12-02615-s001.zip]

Archive with 1 entries (1 files):
- nanomaterials-1788920-supplementary.pdf
